# Supplementary material for: Polyvinyl Alcohol/Polyaniline/Carboxylated Graphene Oxide Nanocomposites for Coating Protection of Cast Iron in Simulated Seawater
Source: Polymers (Basel). 2022 Apr 27;14(9):1791. doi: 10.3390/polym14091791 (PMC9099693; doi:10.3390/polym14091791)
Supplement: Supplementary file 1 [file polymers-14-01791-s001.zip]

Archive with 1 entries (1 files):
- polymers-1645555-supplementary.pdf
